# Supplementary material for: SKA1 overexpression is associated with poor prognosis in hepatocellular carcinoma
Source: BMC Cancer. 2018 Dec 11;18:1240. doi: 10.1186/s12885-018-5119-6 (PMC6288885; doi:10.1186/s12885-018-5119-6)
Supplement: Supplementary file 1 — Expression data of SKA1 in matched HCC and non-tumor liver tissues from TCGA database. (XLS 61 kb) [file 12885_2018_5119_MOESM1_ESM.xls]

## Sheet: ska1
Patient ID	tumor	normal
TCGA-BC-A10Q	231	9
TCGA-BC-A10R	62	8
TCGA-BC-A10T	244	2
TCGA-BC-A10U	117	2
TCGA-BC-A10W	625	5
TCGA-BC-A10X	26	11
TCGA-BC-A10Y	777	2
TCGA-BC-A10Z	275	2
TCGA-BC-A110	4	2
TCGA-BC-A216	423	21
TCGA-BD-A2L6	778	15
TCGA-BD-A3EP	119	4
TCGA-DD-A113	523	5
TCGA-DD-A114	1037	58
TCGA-DD-A116	230	22
TCGA-DD-A118	274	9
TCGA-DD-A119	97	4
TCGA-DD-A11A	102	12
TCGA-DD-A11B	76	5
TCGA-DD-A11C	231	2
TCGA-DD-A11D	38	4
TCGA-DD-A1EB	27	11
TCGA-DD-A1EC	297	5
TCGA-DD-A1EE	275	5
TCGA-DD-A1EG	271	12
TCGA-DD-A1EH	214	4
TCGA-DD-A1EI	501	29
TCGA-DD-A1EJ	453	16
TCGA-DD-A1EL	1190	18
TCGA-DD-A39V	89	6
TCGA-DD-A39W	39	2
TCGA-DD-A39X	72	1
TCGA-DD-A39Z	157	19
TCGA-DD-A3A1	125	4
TCGA-DD-A3A2	12	1
TCGA-DD-A3A3	122	0
TCGA-DD-A3A4	9	16
TCGA-DD-A3A5	163	0
TCGA-DD-A3A6	91	1
TCGA-DD-A3A8	51	6
TCGA-EP-A12J	111	6
TCGA-EP-A26S	67	2
TCGA-EP-A3RK	486	9
TCGA-ES-A2HT	22	44
TCGA-FV-A23B	385	13
TCGA-FV-A2QR	215	13
TCGA-FV-A3I0	34	2
TCGA-FV-A3I1	351	8
TCGA-FV-A3R2	225	0
TCGA-G3-A3CH	176	11
